# Supplementary material for: Improved Activity against Acute Myeloid Leukemia with Chimeric Antigen Receptor (CAR)-NK-92 Cells Designed to Target CD123
Source: Viruses. 2021 Jul 14;13(7):1365. doi: 10.3390/v13071365 (PMC8310147; doi:10.3390/v13071365)
Supplement: Supplementary file 1 [file viruses-13-01365-s001.zip]

Archive with 1 entries (1 files):
- viruses-1269001-supplementary.pdf
